# Supplementary material for: Swelling of Thermo-Responsive Gels in Aqueous Solutions of Salts: A Predictive Model
Source: Molecules. 2022 Aug 14;27(16):5177. doi: 10.3390/molecules27165177 (PMC9415754; doi:10.3390/molecules27165177)
Supplement: Supplementary file 1 [file molecules-27-05177-s001.zip]

Archive with 1 entries (1 files):
- molecules-1835143-supplementary.pdf
